# Supplementary material for: Clinical academic research in the time of Corona: A simulation study in England and a call for action
Source: PLoS One. 2020 Aug 13;15(8):e0237298. doi: 10.1371/journal.pone.0237298 (PMC7425844; doi:10.1371/journal.pone.0237298)
Supplement: S2 File — (XLSX) [file pone.0237298.s002.xlsx]

## Sheet: Sheet1
Date	Total cases	Active cases	New cases	New cases (n)/Active cases (n-1)
2020-03-05	116	97	N/A	N/A
2020-03-06	164	144	48	0.494845
2020-03-07	209	189	45	0.3125
2020-03-08	278	257	69	0.365079
2020-03-09	321	298	43	0.167315
2020-03-10	383	359	62	0.208054
2020-03-11	460	434	77	0.214485
2020-03-12	590	562	130	0.299539
2020-03-13	798	769	208	0.370107
2020-03-14	1140	1101	342	0.444733
2020-03-15	1391	1336	251	0.227975
2020-03-16	1543	1436	152	0.113772
2020-03-17	1950	1814	407	0.283426
2020-03-18	2626	2457	676	0.372657
2020-03-19	3269	3060	643	0.261701
2020-03-20	3983	3741	714	0.233333
2020-03-21	5018	4692	1035	0.276664
2020-03-22	5683	5309	665	0.141731
2020-03-23	6650	6180	967	0.182144
2020-03-24	8077	7520	1427	0.230906
2020-03-25	9529	8931	1452	0.193085
2020-03-26	11658	10945	2129	0.238383
2020-03-27	14543	13649	2885	0.263591
2020-03-28	17089	15935	2546	0.186534
2020-03-29	19522	18159	2433	0.152683
2020-03-30	22141	20598	2619	0.144226
2020-03-31	25150	23226	3009	0.146082
2020-04-01	29474	26987	4324	0.186171
2020-04-02	33718	30662	4244	0.157261
2020-04-03	38168	34428	4450	0.145131
2020-04-04	41903	37455	3735	0.108487
2020-04-05	47806	42737	5903	0.157602
2020-04-06	51608	46100	3802	0.0889627
2020-04-07	55242	48948	3634	0.0788286
2020-04-08	60733	53501	5491	0.11218
2020-04-09	65077	56964	4344	0.0811947
2020-04-10	70272		5195	0.0911979
