# Supplementary material for: Clinical academic research in the time of Corona: A simulation study in England and a call for action
Source: PLoS One. 2020 Aug 13;15(8):e0237298. doi: 10.1371/journal.pone.0237298 (PMC7425844; doi:10.1371/journal.pone.0237298)
Supplement: S3 File — (XLSX) [file pone.0237298.s003.xlsx]

## Sheet: Sheet1
Date	Total cases	Active cases	New cases	New cases (n)/Active cases (n-1)
2020-03-26	80589	62013
2020-03-27	86498	66414	5909	0.0952865
2020-03-28	92472	70065	5974	0.0899509
2020-03-29	97689	73880	5217	0.0744594
2020-03-30	101739	75528	4050	0.0548186
2020-03-31	105792	77635	4053	0.0536622
2020-04-01	110574	80572	4782	0.0615959
2020-04-02	115242	83049	4668	0.0579358
2020-04-03	117927	85388	2685	0.0323303
2020-04-04	124632	88274	6705	0.0785239
2020-04-05	128948	91246	4316	0.0488932
2020-04-06	132547	93187	3599	0.0394428
2020-04-07	135586	94067	3039	0.0326118
2020-04-08	139422	95262	3836	0.0407794
2020-04-09	143626	96877	4204	0.0441309
