# Supplementary material for: Clinical academic research in the time of Corona: A simulation study in England and a call for action
Source: PLoS One. 2020 Aug 13;15(8):e0237298. doi: 10.1371/journal.pone.0237298 (PMC7425844; doi:10.1371/journal.pone.0237298)
Supplement: S4 File — (XLSX) [file pone.0237298.s004.xlsx]

## Sheet: Sheet1
date	days	n_doctors_Italy_low	n_doctors_10_low	n_doctors_40_low	n_doctors_80_low	n_doctors2_Italy_high	n_doctors2_10_high	n_doctors2_40_high	n_doctors2_80_high
2020-03-05	0	3200	3200	3200	3200	3200	3200	3200	3200
2020-03-06	1	3171.73	3171.73	3171.73	3171.73	3171.73	3171.73	3171.73	3171.73
2020-03-07	2	3147.54	3147.54	3147.54	3147.54	3147.54	3147.54	3147.54	3147.54
2020-03-08	3	3124.41	3124.41	3124.41	3124.41	3124.41	3124.41	3124.41	3124.41
2020-03-09	4	3100.37	3100.37	3100.37	3100.37	3100.37	3100.37	3100.37	3100.37
2020-03-10	5	3076.79	3076.79	3076.79	3076.79	3076.79	3076.79	3076.79	3076.79
2020-03-11	6	3052.45	3052.45	3052.45	3052.45	3052.45	3052.45	3052.45	3052.45
2020-03-12	7	3025.69	3025.69	3025.69	3025.69	3025.69	3025.69	3025.69	3025.69
2020-03-13	8	2997.87	2997.87	2997.87	2997.87	2997.87	2997.87	2997.87	2997.87
2020-03-14	9	2965.51	2965.51	2965.51	2965.51	2965.51	2965.51	2965.51	2965.51
2020-03-15	10	2935.27	2935.27	2935.27	2935.27	2935.27	2935.27	2935.27	2935.27
2020-03-16	11	2907.61	2907.61	2907.61	2907.61	2907.61	2907.61	2907.61	2907.61
2020-03-17	12	2870.11	2870.11	2870.11	2870.11	2870.11	2870.11	2870.11	2870.11
2020-03-18	13	2824.29	2824.29	2824.29	2824.29	2824.29	2824.29	2824.29	2824.29
2020-03-19	14	2778.62	2778.62	2778.62	2778.62	2778.62	2778.62	2778.62	2778.62
2020-03-20	15	2736.89	2736.89	2736.89	2736.89	2736.89	2736.89	2736.89	2736.89
2020-03-21	16	2679.27	2679.27	2679.27	2679.27	2679.27	2679.27	2679.27	2679.27
2020-03-22	17	2633.6	2633.6	2633.6	2633.6	2633.6	2633.6	2633.6	2633.6
2020-03-23	18	2579.16	2579.16	2579.16	2579.16	2579.16	2579.16	2579.16	2579.16
2020-03-24	19	2504.61	2504.61	2504.61	2504.61	2504.61	2504.61	2504.61	2504.61
2020-03-25	20	2430.35	2430.35	2430.35	2430.35	2430.35	2430.35	2430.35	2430.35
2020-03-26	21	2332.95	2332.95	2332.95	2332.95	2332.95	2332.95	2332.95	2332.95
2020-03-27	22	2213.32	2213.32	2213.32	2213.32	2213.32	2213.32	2213.32	2213.32
2020-03-28	23	2108.81	2108.81	2108.81	2108.81	2108.81	2108.81	2108.81	2108.81
2020-03-29	24	2002.64	2002.64	2002.64	2002.64	2002.64	2002.64	2002.64	2002.64
2020-03-30	25	1887.85	1887.85	1887.85	1887.85	1887.85	1887.85	1887.85	1887.85
2020-03-31	26	1768.52	1768.52	1768.52	1768.52	1768.52	1768.52	1768.52	1768.52
2020-04-01	27	1616.37	1616.37	1616.37	1616.37	1616.37	1616.37	1616.37	1616.37
2020-04-02	28	1470.11	1470.11	1470.11	1470.11	1470.11	1470.11	1470.11	1470.11
2020-04-03	29	1306.16	1306.16	1306.16	1306.16	1306.16	1306.16	1306.16	1306.16
2020-04-04	30	1189.86	1189.86	1189.86	1189.86	1189.86	1189.86	1189.86	1189.86
2020-04-05	31	974.174	974.174	974.174	974.174	974.174	974.174	974.174	974.174
2020-04-06	32	845.768	845.768	845.768	845.768	845.768	845.768	845.768	845.768
2020-04-07	33	750.186	750.186	750.186	750.186	750.186	750.186	750.186	750.186
2020-04-08	34	591.377	591.377	591.377	591.377	591.377	591.377	591.377	591.377
2020-04-09	35	497.307	497.307	497.307	497.307	497.307	497.307	497.307	497.307
2020-04-10	36	399.909	399.909	399.909	399.909	399.909	399.909	399.909	399.909
2020-04-11	37	394.675	396.683	394.186	391.823	385.599	391.031	384.278	377.887
2020-04-12	38	389.956	393.682	388.538	383.465	372.839	382.915	369.004	355.285
2020-04-13	39	386.624	390.507	382.354	374.382	363.828	374.33	352.282	330.723
2020-04-14	40	386.238	388.034	376.556	364.724	362.784	367.641	336.603	304.606
2020-04-15	41	387.774	387.285	372.373	355.641	366.938	365.617	325.291	280.044
2020-04-16	42	387.931	385.978	367.418	344.786	367.364	362.081	311.892	250.689
2020-04-17	43	389.893	385.836	363.251	334.253	372.668	361.697	300.623	222.208
2020-04-18	44	393.02	383.961	357.445	320.184	381.125	356.627	284.923	184.161
2020-04-19	45	395.612	386.372	355.468	309.486	388.134	363.146	279.576	155.232
2020-04-20	46	397.566	384.899	349.213	293.471	393.417	359.162	262.661	111.924
2020-04-21	47	399.708	382.441	342.115	275.006	399.211	352.516	243.468	61.9907
2020-04-22	48	517.339	382.685	336.837	255.974	517.339	353.176	229.195	10.5235
2020-04-23	49	590.678	381.101	329.527	233.444	590.678	348.894	209.426	0
2020-04-24	50	690.328	381.417	324.091	210.3	690.328	349.747	194.727	0
2020-04-25	51	795.423	380.022	319.325	188.188	795.423	345.976	181.839	0
2020-04-26	52	897.795	378.581	313.669	164.46	897.795	342.078	166.544	0
2020-04-27	53	989.431	377.777	308.793	139.732	989.431	339.905	153.358	0
2020-04-28	54	1039.79	376.832	303.681	113.713	1039.79	337.348	139.532	0
2020-04-29	55	1094.83	376.95	299.632	88.5282	1094.83	337.668	128.583	0
2020-04-30	56	1173.76	377.171	295.283	62.5952	1173.76	338.264	116.824	0
2020-05-01	57	1243.02	377.084	290.903	35.3782	1243.02	338.03	104.979	0
2020-05-02	58	1255.12	377.139	286.586	8.64956	1255.12	338.179	93.3055	0
2020-05-03	59	1368.98	378.021	282.789	0	1368.98	340.565	83.0377	0
2020-05-04	60	1422.21	378.502	278.858	0	1422.21	341.865	72.4076	0
2020-05-05	61	1459.86	379.313	274.628	0	1459.86	344.059	60.9681	0
2020-05-06	62	1484.51	381.251	271.895	0	1484.51	349.299	53.5761	0
2020-05-07	63	1519.44	383.126	268.555	0	1519.44	354.369	44.5438	0
2020-05-08	64	1553.46	384.457	264.261	0	1553.46	357.969	32.9339	0
2020-05-09	65	1601.24	386.947	261.134	0	1601.24	364.701	24.4767	0
2020-05-10	66	1641.01	389.168	258.558	0	1641.01	370.708	17.5108	0
2020-05-11	67	1673.98	391.657	255.328	0	1673.98	377.44	8.77671	0
2020-05-12	68	1707.25	394.509	252.547	0	1707.25	385.152	1.25688	0
2020-05-13	69	1742.78	396.959	249.546	0	1742.78	391.777	0	0
2020-05-14	70	1773.63	399.897	248.033	0	1773.63	399.723	0	0
2020-05-15	71	1803.72	463.506	245.765	0	1803.72	463.506	0	0
2020-05-16	72	1833.06	526.714	243.929	0	1833.06	526.714	0	0
2020-05-17	73	1858.46	576.464	241.976	0	1858.46	576.464	0	0
2020-05-18	74	1880.08	634.53	240.03	0	1880.08	634.53	0	0
2020-05-19	75	1903.22	707.869	238.817	0	1903.22	707.869	0	0
2020-05-20	76	1917.74	772.589	237.548	0	1917.74	772.589	0	0
2020-05-21	77	1936.49	839.426	237.265	0	1936.49	839.426	0	0
2020-05-22	78	1959.02	913.823	237.147	0	1959.02	913.823	0	0
2020-05-23	79	1980.19	983.231	236.855	0	1980.19	983.231	0	0
2020-05-24	80	1997.58	1056.27	236.06	0	1997.58	1056.27	0	0
2020-05-25	81	2017.09	1115.69	237.911	0	2017.09	1115.69	0	0
2020-05-26	82	2032.06	1180.11	239.66	0	2032.06	1180.11	0	0
2020-05-27	83	2046.57	1231.68	241.794	0	2046.57	1231.68	0	0
2020-05-28	84	2064.41	1285.51	244.229	0	2064.41	1285.51	0	0
2020-05-29	85	2075.76	1335.86	247.183	0	2075.76	1335.86	0	0
2020-05-30	86	2091.18	1386.97	249.444	0	2091.18	1386.97	0	0
2020-05-31	87	2105.24	1439.29	252.413	0	2105.24	1439.29	0.894696	0
2020-06-01	88	2120.67	1496.6	255.667	0	2120.67	1496.6	9.6927	0
2020-06-02	89	2132.91	1540.31	258.794	0	2132.91	1540.31	18.1499	0
2020-06-03	90	2149.55	1582.95	261.906	0	2149.55	1582.95	26.5644	0
2020-06-04	91	2177.25	1635.45	278.256	0	2177.25	1635.45	48.0566	0
2020-06-05	92	2201.47	1687.94	295.253	0	2201.47	1687.94	71.2958	0
2020-06-06	93	2224.78	1730.76	311.808	0	2224.78	1730.76	93.3418	0
2020-06-07	94	2250.67	1767.69	329.348	0	2250.67	1767.69	118.051	0
2020-06-08	95	2270.05	1813.38	344.982	0	2270.05	1813.38	137.605	0
2020-06-09	96	2294.87	1855.6	361.009	4.73761	2294.87	1855.6	158.223	0
2020-06-10	97	2319.24	1901.59	376.603	31.9433	2319.24	1901.59	177.67	0
2020-06-11	98	2341.05	1946.53	391.748	57.5106	2341.05	1946.53	195.904	0
2020-06-12	99	2364.97	1991.31	407.839	83.3378	2364.97	1991.31	216.693	0
2020-06-13	100	2387.07	2030.81	423.654	109.842	2387.07	2030.81	236.736	0
2020-06-14	101	2408.87	2072.11	439.618	134.472	2408.87	2072.11	257.185	0
2020-06-15	102	2427.34	2108.13	455.173	159.165	2427.34	2108.13	276.525	0
2020-06-16	103	2447.78	2142.03	471.279	184.401	2447.78	2142.03	297.357	0
2020-06-17	104	2466.56	2173.96	487.535	209.047	2466.56	2173.96	318.594	0
2020-06-18	105	2482.62	2209.68	503.57	232.991	2482.62	2209.68	339.234	0
2020-06-19	106	2501.85	2236.47	519.889	255.384	2501.85	2236.47	360.641	0
2020-06-20	107	2519.87	2267.04	536.24	278.911	2519.87	2267.04	382.133	0
2020-06-21	108	2537.74	2299.27	552.48	302.241	2537.74	2299.27	403.327	0
2020-06-22	109	2558.48	2330.3	568.712	324.31	2558.48	2330.3	424.5	0
2020-06-23	110	2578.01	2357.85	584.795	347.057	2578.01	2357.85	445.268	0
2020-06-24	111	2595.28	2391.74	601.216	368.686	2595.28	2391.74	466.952	0
2020-06-25	112	2612.24	2418.84	616.503	391.055	2612.24	2418.84	485.568	0
2020-06-26	113	2630.11	2445.18	632.255	413.66	2630.11	2445.18	505.442	0
2020-06-27	114	2644.5	2470.76	647.77	436.383	2644.5	2470.76	524.676	0
2020-06-28	115	2659.95	2496.95	663.168	458.201	2659.95	2496.95	543.59	0
2020-06-29	116	2678.13	2519.8	679.109	480.357	2678.13	2519.8	563.975	26.5095
2020-06-30	117	2694.94	2541.15	694.458	501.781	2694.94	2541.15	582.762	61.7205
2020-07-01	118	2711.14	2567.64	710.399	522.566	2711.14	2567.64	603.146	95.2061
2020-07-02	119	2727.65	2586.72	726.245	543.667	2727.65	2586.72	623.275	129.544
2020-07-03	120	2743.56	2611.4	741.832	565.35	2743.56	2611.4	642.701	165.458
2020-07-04	121	2760.82	2633.65	756.796	586.703	2760.82	2633.65	660.444	200.477
2020-07-05	122	2778.24	2657.27	772.359	607.37	2778.24	2657.27	679.806	233.644
2020-07-06	123	2793.39	2680.13	787.961	629.172	2793.39	2680.13	699.274	269.877
2020-07-07	124	2808.84	2702.08	803.791	648.461	2808.84	2702.08	719.361	299.315
2020-07-08	125	2824.59	2722.22	818.629	669.38	2824.59	2722.22	736.763	333.163
2020-07-09	126	2840.95	2740.54	834.286	689.906	2840.95	2740.54	756.38	365.946
2020-07-10	127	2857.15	2758.56	849.171	710.14	2857.15	2758.56	773.91	397.94
2020-07-11	128	2873.66	2778.85	865.01	730.303	2873.66	2778.85	794.018	429.743
2020-07-12	129	2889.87	2797.63	881.171	749.805	2889.87	2797.63	814.999	459.756
2020-07-13	130	2904.86	2818.67	896.852	769.574	2904.86	2818.67	834.68	490.494
2020-07-14	131	2919.11	2838.05	912.438	789.083	2919.11	2838.05	854.106	520.528
2020-07-15	132	2935.31	2855.77	927.347	808.766	2935.31	2855.77	871.7	551.032
2020-07-16	133	2952.12	2875.76	942.792	827.645	2952.12	2875.76	890.742	579.362
2020-07-17	134	2966.97	2892.27	957.779	846.737	2966.97	2892.27	908.549	608.268
2020-07-18	135	2981.36	2912.41	973.484	864.813	2981.36	2912.41	928.295	634.425
2020-07-19	136	2995.75	2929.67	988.519	883.322	2995.75	2929.67	946.229	661.754
2020-07-20	137	3010.9	2946.94	1003.38	901.169	3010.9	2946.94	963.696	687.294
2020-07-21	138	3025.14	2962.84	1018.49	920.851	3025.14	2962.84	981.822	717.797
2020-07-22	139	3039.53	2979.05	1033.6	938.998	3039.53	2979.05	999.97	744.146
2020-07-23	140	3053.62	2996.61	1048.3	957.633	3053.62	2996.61	1016.99	771.817
2020-07-24	141	3067.71	3013.88	1063.54	975.685	3067.71	3013.88	1035.48	797.91
2020-07-25	142	3082.26	3030.99	1078.46	993.438	3082.26	3030.99	1053.11	823.194
2020-07-26	143	3096.65	3047.96	1092.71	1011.45	3096.65	3047.96	1068.92	849.181
2020-07-27	144	3109.98	3061.44	1107.43	1028.53	3109.98	3061.44	1086.02	872.655
2020-07-28	145	3124.37	3079.46	1122.02	1046.73	3124.37	3079.46	1102.74	899.153
2020-07-29	146	3138.16	3095.67	1136.73	1064.87	3138.16	3095.67	1119.8	925.46
2020-07-30	147	3152.25	3111.57	1150.96	1082.5	3152.25	3111.57	1135.57	950.424
2020-07-31	148	3166.49	3127.02	1165.76	1099.51	3166.49	3127.02	1152.84	973.706
2020-08-01	149	3180.43	3141.57	1180.56	1116.28	3180.43	3141.57	1170.16	996.327
2020-08-02	150	3194.36	3157.77	1195.41	1133.95	3194.36	3157.77	1187.6	1021.38
2020-08-03	151	3195.12	3160.19	1196.79	1138.13	3195.12	3160.19	1191.31	1032.69
2020-08-04	152	3195.27	3163.37	1197.42	1141.72	3195.27	3163.37	1193.01	1042.4
2020-08-05	153	3195.27	3164.58	1199.31	1145.76	3195.27	3164.58	1198.15	1053.33
2020-08-06	154	3196.18	3166.09	1217.84	1148.53	3196.18	3166.09	1217.84	1060.81
2020-08-07	155	3196.33	3167.15	1243.55	1151.74	3196.33	3167.15	1243.55	1069.5
2020-08-08	156	3196.63	3168.2	1262.75	1154.79	3196.63	3168.2	1262.75	1077.74
2020-08-09	157	3196.63	3169.41	1281.2	1158.53	3196.63	3169.41	1281.2	1087.86
2020-08-10	158	3197.39	3172.44	1305.39	1161.75	3197.39	3172.44	1305.39	1096.55
2020-08-11	159	3197.39	3173.95	1323.54	1165.02	3197.39	3173.95	1323.54	1105.39
2020-08-12	160	3197.69	3175.01	1341.68	1167.71	3197.69	3175.01	1341.68	1112.68
2020-08-13	161	3197.69	3175.92	1367.09	1170.77	3197.69	3175.92	1367.09	1120.94
2020-08-14	162	3197.54	3177.73	1382.51	1173.76	3197.54	3177.73	1382.51	1129.04
2020-08-15	163	3197.84	3178.18	1392.95	1177.11	3197.84	3178.18	1392.95	1138.09
2020-08-16	164	3197.99	3178.64	1404.29	1179.56	3197.99	3178.64	1404.29	1144.72
2020-08-17	165	3197.99	3179.09	1425.31	1182.43	3197.99	3179.09	1425.31	1152.49
2020-08-18	166	3198.15	3179.55	1460.84	1185.03	3198.15	3179.55	1460.84	1159.5
2020-08-19	167	3198.45	3181.51	1466.74	1187.59	3198.45	3181.51	1466.74	1166.45
2020-08-20	168	3198.45	3182.57	1482.46	1189.94	3198.45	3182.57	1482.46	1172.8
2020-08-21	169	3198.3	3182.57	1494.26	1192.52	3198.3	3182.57	1494.26	1179.76
2020-08-22	170	3198.3	3183.63	1510.44	1195.17	3198.3	3183.63	1510.44	1186.94
2020-08-23	171	3198.45	3184.23	1531.31	1198.13	3198.45	3184.23	1531.31	1194.95
2020-08-24	172	3198.45	3184.54	1547.64	1218.44	3198.45	3184.54	1547.64	1218.44
2020-08-25	173	3198.6	3185.14	1569.26	1255.19	3198.6	3185.14	1569.26	1255.19
2020-08-26	174	3198.45	3185.44	1593.61	1296.17	3198.45	3185.44	1593.61	1296.17
2020-08-27	175	3198.45	3186.65	1611.15	1341.53	3198.45	3186.65	1611.15	1341.53
2020-08-28	176	3198.75	3187.11	1628.24	1384.93	3198.75	3187.11	1628.24	1384.93
2020-08-29	177	3198.75	3187.86	1650.77	1425.15	3198.75	3187.86	1650.77	1425.15
2020-08-30	178	3198.75	3188.77	1671.18	1473.39	3198.75	3188.77	1671.18	1473.39
2020-08-31	179	3198.75	3188.92	1681.92	1516.79	3198.75	3188.92	1681.92	1516.79
2020-09-01	180	3198.9	3188.92	1687.36	1555.5	3198.9	3188.92	1687.36	1555.5
2020-09-02	181	3199.05	3188.92	1706.57	1587.11	3199.05	3188.92	1706.57	1587.11
2020-09-03	182	3199.05	3188.77	1739.08	1633.38	3199.05	3188.77	1739.08	1633.38
2020-09-04	183	3199.2	3190.28	1763.42	1673.45	3199.2	3190.28	1763.42	1673.45
2020-09-05	184	3199.2	3190.74	1781.11	1712.31	3199.2	3190.74	1781.11	1712.31
2020-09-06	185	3199.05	3191.34	1799.71	1739.98	3199.05	3191.34	1799.71	1739.98
2020-09-07	186	3199.05	3191.49	1811.21	1776.12	3199.05	3191.49	1811.21	1776.12
2020-09-08	187	3199.2	3191.34	1828.75	1819.07	3199.2	3191.34	1828.75	1819.07
2020-09-09	188	3199.36	3192.1	1845.53	1851.58	3199.36	3192.1	1845.53	1851.58
2020-09-10	189	3199.36	3191.95	1870.78	1876.83	3199.36	3191.95	1870.78	1876.83
2020-09-11	190	3199.36	3191.49	1890.59	1911.76	3199.36	3191.49	1890.59	1911.76
2020-09-12	191	3199.36	3191.49	1906.77	1945.63	3199.36	3191.49	1906.77	1945.63
2020-09-13	192	3199.36	3192.1	1920.68	1973.76	3199.36	3192.1	1920.68	1973.76
2020-09-14	193	3199.36	3192.4	1942.46	1997.8	3199.36	3192.4	1942.46	1997.8
2020-09-15	194	3199.36	3193.16	1957.13	2032.58	3199.36	3193.16	1957.13	2032.58
2020-09-16	195	3199.36	3193.61	1975.12	2059.95	3199.36	3193.61	1975.12	2059.95
2020-09-17	196	3199.36	3194.36	1980.41	2088.99	3199.36	3194.36	1980.41	2088.99
2020-09-18	197	3199.36	3193.91	1991.61	2115.75	3199.36	3193.91	1991.61	2115.75
2020-09-19	198	3199.36	3193.46	2008.84	2139.95	3199.36	3193.46	2008.84	2139.95
2020-09-20	199	3199.51	3193.61	2021.85	2166.56	3199.51	3193.61	2021.85	2166.56
2020-09-21	200	3199.51	3193.91	2028.65	2194.08	3199.51	3193.91	2028.65	2194.08
2020-09-22	201	3199.51	3193.91	2043.77	2211.17	3199.51	3193.91	2043.77	2211.17
2020-09-23	202	3199.51	3194.06	2054.36	2234	3199.51	3194.06	2054.36	2234
2020-09-24	203	3199.51	3194.36	2054.66	2262.88	3199.51	3194.36	2054.66	2262.88
2020-09-25	204	3199.51	3194.82	2068.27	2285.57	3199.51	3194.82	2068.27	2285.57
2020-09-26	205	3199.51	3195.27	2083.24	2304.77	3199.51	3195.27	2083.24	2304.77
2020-09-27	206	3199.51	3195.27	2095.79	2320.95	3199.51	3195.27	2095.79	2320.95
2020-09-28	207	3199.51	3195.42	2110.16	2343.78	3199.51	3195.42	2110.16	2343.78
2020-09-29	208	3199.51	3195.27	2128.76	2360.27	3199.51	3195.27	2128.76	2360.27
2020-09-30	209	3199.51	3195.73	2141.46	2381.74	3199.51	3195.73	2141.46	2381.74
2020-10-01	210	3199.51	3195.57	2163.84	2398.82	3199.51	3195.57	2163.84	2398.82
2020-10-02	211	3199.51	3195.73	2173.36	2412.89	3199.51	3195.73	2173.36	2412.89
2020-10-03	212	3199.51	3196.18	2190	2429.52	3199.51	3196.18	2190	2429.52
2020-10-04	213	3199.51	3196.03	2199.98	2444.04	3199.51	3196.03	2199.98	2444.04
2020-10-05	214	3199.51	3196.03	2222.96	2455.53	3199.51	3196.03	2222.96	2455.53
2020-10-06	215	3199.51	3196.18	2238.24	2475.19	3199.51	3196.18	2238.24	2475.19
2020-10-07	216	3199.51	3196.03	2250.48	2499.84	3199.51	3196.03	2250.48	2499.84
2020-10-08	217	3199.51	3196.33	2261.98	2523.43	3199.51	3196.33	2261.98	2523.43
2020-10-09	218	3199.51	3196.33	2272.11	2543.84	3199.51	3196.33	2272.11	2543.84
2020-10-10	219	3199.51	3196.33	2284.81	2560.17	3199.51	3196.33	2284.81	2560.17
2020-10-11	220	3199.51	3196.18	2299.63	2583.61	3199.51	3196.18	2299.63	2583.61
2020-10-12	221	3199.51	3196.33	2314.3	2599.64	3199.51	3196.33	2314.3	2599.64
2020-10-13	222	3199.51	3196.33	2323.52	2618.09	3199.51	3196.33	2323.52	2618.09
2020-10-14	223	3199.51	3196.33	2337.58	2635.48	3199.51	3196.33	2337.58	2635.48
2020-10-15	224	3199.51	3196.63	2341.97	2649.24	3199.51	3196.63	2341.97	2649.24
2020-10-16	225	3199.51	3197.09	2358.91	2668.14	3199.51	3197.09	2358.91	2668.14
2020-10-17	226	3199.51	3197.09	2363.89	2682.66	3199.51	3197.09	2363.89	2682.66
2020-10-18	227	3199.51	3197.24	2377.66	2697.62	3199.51	3197.24	2377.66	2697.62
2020-10-19	228	3199.51	3196.94	2394.44	2715.77	3199.51	3196.94	2394.44	2715.77
2020-10-20	229	3199.51	3197.09	2405.03	2731.35	3199.51	3197.09	2405.03	2731.35
2020-10-21	230	3199.51	3197.39	2418.18	2742.39	3199.51	3197.39	2418.18	2742.39
2020-10-22	231	3199.51	3197.39	2436.78	2749.34	3199.51	3197.39	2436.78	2749.34
2020-10-23	232	3199.51	3197.69	2451.9	2760.83	3199.51	3197.69	2451.9	2760.83
2020-10-24	233	3199.51	3197.69	2462.79	2773.99	3199.51	3197.69	2462.79	2773.99
2020-10-25	234	3199.51	3197.54	2472.92	2783.21	3199.51	3197.54	2472.92	2783.21
2020-10-26	235	3199.51	3197.09	2482.45	2798.18	3199.51	3197.09	2482.45	2798.18
2020-10-27	236	3199.51	3197.09	2496.21	2806.35	3199.51	3197.09	2496.21	2806.35
2020-10-28	237	3199.51	3197.09	2504.52	2816.93	3199.51	3197.09	2504.52	2816.93
2020-10-29	238	3199.51	3197.09	2516.32	2827.37	3199.51	3197.09	2516.32	2827.37
2020-10-30	239	3199.51	3197.09	2521.31	2837.35	3199.51	3197.09	2521.31	2837.35
2020-10-31	240	3199.51	3197.39	2530.08	2847.03	3199.51	3197.39	2530.08	2847.03
2020-11-01	241	3199.51	3197.39	2543.99	2856.85	3199.51	3197.39	2543.99	2856.85
2020-11-02	242	3199.51	3197.54	2548.53	2864.11	3199.51	3197.54	2548.53	2864.11
2020-11-03	243	3199.51	3197.39	2560.02	2875.45	3199.51	3197.39	2560.02	2875.45
2020-11-04	244	3199.51	3197.24	2566.98	2886.04	3199.51	3197.24	2566.98	2886.04
2020-11-05	245	3199.51	3196.94	2574.08	2895.57	3199.51	3196.94	2574.08	2895.57
2020-11-06	246	3199.51	3196.94	2577.26	2901.01	3199.51	3196.94	2577.26	2901.01
2020-11-07	247	3199.51	3197.24	2589.66	2910.08	3199.51	3197.24	2589.66	2910.08
2020-11-08	248	3199.51	3197.24	2597.07	2914.62	3199.51	3197.24	2597.07	2914.62
2020-11-09	249	3199.51	3197.69	2601.6	2917.95	3199.51	3197.69	2601.6	2917.95
2020-11-10	250	3199.51	3197.99	2609.01	2922.63	3199.51	3197.99	2609.01	2922.63
